# Supplementary material for: Microstructure Evolution and Properties Induced by Multi-Pass Drawing of Graphene/Copper Nanocomposite
Source: Nanomaterials (Basel). 2022 Feb 28;12(5):807. doi: 10.3390/nano12050807 (PMC8912415; doi:10.3390/nano12050807)
Supplement: Supplementary file 1 [file nanomaterials-12-00807-s001.zip]

Archive with 1 entries (1 files):
- nanomaterials-1566023-supplementary.pdf
